# Supplementary material for: Optimizing the Seeding Density of Human Mononuclear Cells to Improve the Purity of Highly Proliferative Mesenchymal Stem Cells
Source: Bioengineering (Basel). 2023 Jan 11;10(1):102. doi: 10.3390/bioengineering10010102 (PMC9855129; doi:10.3390/bioengineering10010102)
Supplement: Supplementary file 1 [file bioengineering-10-00102-s001.zip]

Archive with 1 entries (1 files):
- bioengineering-2118184-supplementary.pptx
